# Supplementary material for: Anti-Leukemic Activity of Brassica-Derived Bioactive Compounds in HL-60 Myeloid Leukemia Cells
Source: Int J Mol Sci. 2022 Nov 2;23(21):13400. doi: 10.3390/ijms232113400 (PMC9657236; doi:10.3390/ijms232113400)
Supplement: Supplementary file 1 [file ijms-23-13400-s001.zip]

Archive with 1 entries (1 files):
- ijms-1990416-supplementary.pdf
